# Supplementary material for: Hot Melt Extrusion as an Effective Process in the Development of Mucoadhesive Tablets Containing Scutellariae baicalensis radix Extract and Chitosan Dedicated to the Treatment of Oral Infections
Source: Int J Mol Sci. 2023 Mar 19;24(6):5834. doi: 10.3390/ijms24065834 (PMC10054152; doi:10.3390/ijms24065834)
Supplement: Supplementary file 1 [file ijms-24-05834-s001.zip]

Archive with 1 entries (1 files):
- ijms-2270785-supplementary.pdf
